# Supplementary material for: Vitamin Variation in Capsicum Spp. Provides Opportunities to Improve Nutritional Value of Human Diets
Source: PLoS One. 2016 Aug 17;11(8):e0161464. doi: 10.1371/journal.pone.0161464 (PMC4988645; doi:10.1371/journal.pone.0161464)
Supplement: S1 Table — (XLSX) [file pone.0161464.s003.xlsx]

## Sheet: Table_S1
Table S1. Seed Source for all pepper varieties used in this study.
Number	Pepper type	Landrace or Cultivar	Species	Geographic Origin	Continent	Seed Source
1	Bhut Jolokia	Cultivar	C. chinense x C. frutescens	India	Asia	Chili Pepper Institute
2	Trinidad 7 Pot	Cultivar	C. chinense	Trinidad and Tobago	South America	Refining Fire Chiles
3	Trinidad Butch T Scorpion	Cultivar	C. chinense	Trinidad and Tobago	South America	Refining Fire Chiles
4	Trinidad Douglah	Landrace	C. chinense	Trinidad and Tobago	South America	Refining Fire Chiles
5	Trinidad Moruga Scorpion	Cultivar	C. chinense	Trinidad and Tobago	South America	Chili Pepper Institute
6	Yellow Bhut Jolokia (Ghost Pepper)	Cultivar	C. chinense	India	Asia	Refining Fire Chiles
7	Aji Crystal	Cultivar	C. baccatum	Chile	South America	Peppergal.com
8	Jalamundo	Cultivar	C. annuum	New Mexico	North America	Chili Pepper Institute
9	Manzano	Cultivar	C. pubescens	Mexico	North America	Ecoseeds
10	Corno Di Toro	Cultivar	C. annuum	Italy	Europe	Peppergal.com
11	Banana Sweet	Cultivar	C. annuum	USA	North America	Pepper Joe's
12	Lilac Bell	Landrace	C. annuum	Mexico	North America	Reimer seeds
13	Succette de Provence	Cultivar	C. annuum	France	Europe	Seedwise
14	Thai Hot Red	Cultivar	C. annuum	Mexico	North America	Burpee
15	Ancho	Cultivar	C. annuum	Mexico	North America	Ecoseeds
16	Joe Parker	Landrace	C. annuum	American Southwest	North America	Ecoseeds
17	Big Jim	Cultivar	C. annuum	New Mexico	North America	Chili Pepper Institute
18	Sandia	Cultivar	C. annuum	New Mexico	North America	Chili Pepper Institute
19	Feher Ozon Paprika	Landrace	C. annuum	Hungry	Europe	Seed Savers
20	Aconcagua	Landrace	C. annuum	Argentina	South America	Peppergal.com
21	Sante Fe Grande	Cultivar	C. annuum	New Mexico	North America	Chili Pepper Institute
22	5 Color Marble	Cultivar	C. annuum	China	Asia	Pepper Joe's
23	Twilight	Cultivar	C. annuum	New Mexico	North America	Chili Pepper Institute
24	Naga Dorset	Landrace	C. chinense	India	Asia	Hippy Seed Company
25	Pasilla	Cultivar	C. annuum	Mexico	North America	Chili Pepper Institute
26	Gold Nugget	Cultivar	C. annuum	USA	North America	Pepper Joe's
27	Sangria	Cultivar	C. annuum	New Mexico	North America	Chili Pepper Institute
28	Peach Habanero	Cultivar	C. annuum	Unknown	NA	Seed Savers
29	Korean Kim Chi	Cultivar	C. annuum	Korea	Asia	Peppergal.com
30	Chilly Chili	Landrace	C. annuum	USA	North America	Reimer seeds
31	Scotch Bonnet	Cultivar	C. chinense	Trinidad and Tobago	South America	Reimer seeds
32	Espanola	Landrace	C. annuum	New Mexico	North America	Chili Pepper Institute
33	Haiti Cluster	Landrace	C. annuum	Nepal	Asia	Pepper Joe's
34	Guajillo	Cultivar	C. annuum	Mexico	North America	Ecoseeds
35	Atomic Starfish	Cultivar	C. baccatum	Brazil	South America	Reimer seeds
36	Nepal	Cultivar	C. annuum	Nepal	Asia	Seed Savers
37	Spanish Cayenne	Cultivar	C. annuum	Spain	Europe	Burpee
38	Chinese Giant Sweet	Cultivar	C. annuum	USA	North America	Burpee
39	Amish Chicken	Cultivar	C. annuum	Unknown	NA	Pepper Joe's
40	Bulgarian Carrot	Landrace	C. annuum	Bulgaria	Europe	Seed Savers
41	Rocoto Yellow	Cultivar	C. pubescens	Peru	South America	Reimer seeds
42	Shishito	Cultivar	C. annuum	Japan	Asia	Reimer seeds
43	Aji Limon	Landrace	C. baccatum	Peru	South America	Chili Pepper Institute
44	Sunrise	Cultivar	C. annuum	New Mexico	North America	Chili Pepper Institute
45	Mayan Cobanero	Landrace	C. baccatum	Mexico	North America	Ecoseeds
46	Szegedi Giant	Cultivar	C. annuum	Hungry	Europe	Reimer seeds
47	Marseilles Sweet Yellow Bell	Cultivar	C. annuum	Marseilles, France	Europe	Trade winds fruit
48	White Habanero	Landrace	C. chinense	Texas	North America	Ecoseeds
49	Tepin	Landrace	C. annuum	USA	North America	Ecoseeds
50	Apple Pimento	Landrace	C. annuum	Hungry	Europe	Salt Spring Seeds
51	Dulcetta Orange	Cultivar	C. annuum	Italy	Europe	Ecoseeds
52	Japones	Landrace	C. annuum	Japan	Asia	Ecoseeds
53	Joe's Long Cayenne	Landrace	C. annuum	Italy	Europe	Seed Savers
54	Tequila Sunrise	Cultivar	C. annuum	USA	North America	Seed Savers
55	Uba Tuba	Cultivar	C. baccatum	Brazil	South America	Chili Pepper Institute
56	White Bhut Jolokia	Landrace	C. chinense	India	Asia	Pepperlover.com
57	Lady Bug Cherry Bomb	Cultivar	C. annuum	Unknown	NA	Reimer seeds
58	Brown Bhut Jolokia	Landrace	C. chinense	India	Asia	Pepperlover.com
59	Orange Trinidad Moruga	Cultivar	C. chinense	Trinidad and Tobago	South America	Pepperlover.com
60	Chili De Arbol	Landrace	C. annuum	Mexico	North America	Chili Pepper Institute
61	Big Bertha	Cultivar	C. annuum	USA	North America	Jungseed
62	Mustard Habanero	Landrace	C. chinense	USA	North America	Seed Savers
63	Bahama Fish	Landrace	C. chinense	Bahamas	North America	Seed Savers
64	Barancio Paprika	Landrace	C. annuum	Unknown	NA	Purchased in Finland
65	India Byadagi Mirchi	Landrace	C. annuum	India	Asia	From Chennai, India
66	Gundo Mirchi	Landrace	C. annuum	India	Asia	From Chennai, India
67	Naga Morich	Cultivar	C. chinense x C. frutescens	India	Asia	Buckeye Pepper Company
68	Yellow Moruga	Cultivar	C. chinense	Trinidad and Tobago	South America	Pepperlover.com
69	Ancient Sweet	Cultivar	C. annuum	Unknown	NA	Buckeye Pepper Company
70	Beaver Dam	Landrace	C. annuum	Hungry	Europe	Seed Savers
71	Aji Amarillo	Cultivar	C. baccatum	South America	South America	Ecoseeds
72	Orange Suave	Cultivar	C. chinense	New Mexico	North America	Chili Pepper Institute
73	Chinese Ching Choo	Landrace	C. chinense	San Francisco	North America	Chinatown San Francisco
74	Pakistan	Landrace	C. annuum	Pakistan	Asia	Pepper Joe's
75	Paprika De Cayenne	Cultivar	C. annuum	Mexico	North America	Purchased in Finland
76	Sweet Chocolate Bell	Landrace	C. annuum	Mexico	North America	Seed Savers
77	Orange Thai	Cultivar	C. annuum	Trinidad and Tobago	South America	Seed Savers
78	Buran	Cultivar	C. annuum	Poland	Europe	Seed Savers
79	Zavory Habanero	Cultivar	C. chinense	Mexico	North America	Burpee
80	Pinata	Cultivar	C. annuum	New Mexico	North America	Chili Pepper Institute
81	Red Suave	Cultivar	C. chinense	New Mexico	North America	Chili Pepper Institute
82	Piquillo	Cultivar	C. annuum	New Mexico	North America	Chili Pepper Institute
83	Mulato	Landrace	C. annuum	Mexico	North America	Ecoseeds
84	Chocolate Habanero	Cultivar	C. chinense	Caribbean	North America	Ecoseeds
85	Marconi Gold Sweet Bell	Cultivar	C. annuum	Michigan	North America	Reimer seeds
86	Red Habanero Hot	Landrace	C. chinense	Caribbean	North America	Burpee
87	Red Rocoto	Cultivar	C. pubescens	Ecuador	South America	Seed Savers
88	Laotian	Landrace	C. annuum	Laotian Islands	Asia	Surburban seeds
89	Jamaican Yellow	Landrace	C. chinense	Jamaica	North America	Ecoseeds
90	Orange Habanero Hot	Cultivar	C. chinense	Brazil	South America	Ecoseeds
91	Malaysian Goronong	Landrace	C. chinense	Malaysia	Asia	Trade winds fruit
92	Cajamarca	Cultivar	C. chinense	Peru	South America	Chili Pepper Institute
93	California Mild	Cultivar	C. annuum	California	North America	Ecoseeds
94	Antilles	Landrace	C. chinense	Mexico	North America	Reimer seeds
95	Peter Pepper Red	Cultivar	C. annuum	USA	North America	Pepper Joe's
96	Congo Red	Cultivar	C. chinense	Trinidad and Tobago	South America	Reimer seeds
97	Pumpkin Habanero	Landrace	C. chinense	Mexico	North America	Refining Fire Chiles
98	Golden Habanero	Cultivar	C. chinense	Unknown	NA	Reimer seeds
99	Assam	Landrace	C. chinense x C. frutescens	India	Asia	Ecoseeds
100	Trinidad Perfume	Cultivar	C. chinense	Trinidad and Tobago	South America	Pepperlover.com
101	Black Pearl	Cultivar	C. annuum	USA	North America	Reimer seeds
