# Supplementary material for: Vitamin Variation in Capsicum Spp. Provides Opportunities to Improve Nutritional Value of Human Diets
Source: PLoS One. 2016 Aug 17;11(8):e0161464. doi: 10.1371/journal.pone.0161464 (PMC4988645; doi:10.1371/journal.pone.0161464)
Supplement: S2 Table — (XLSX) [file pone.0161464.s004.xlsx]

## Sheet: TableS2
Table S2. Color and shape data for peppers pictured in Figure 1 estimated with Tomato Analyzer 3.0.
Number	Pepper type	Perimeter	Area	Width_Mid-height	Maximum_Width	Height_Mid-width	Maximum_Height	Curved_Height	Fruit_Shape_Index_External_I	Fruit_Shape_Index_External_II	Curved_Fruit_Shape_Index	Proximal_Fruit_Blockiness	Distal_Fruit_Blockiness	Fruit_Shape_Triangle	Ellipsoid	Circular	Rectangular	Shoulder_Height	Proximal_Angle_Micro	Proximal_Angle_Macro	Proximal_Indentation_Area	Distal_Angle_Micro	Distal_Angle_Macro	Distal_Indentation_Area	Distal_End_Protrusion	Obovoid	Ovoid	V._Asymmetry	H._Asymmetry.ob	H._Asymmetry.ov	Width_Widest_Pos	Eccentricity	Proximal_Eccentricity	Distal_Eccentricity	Fruit_Shape_Index_Internal	Eccentricity_Area_Index	Lobedness_Degree	Pericarp_Area	Pericarp_Thickness	1x	1y	2x	2y	3x	3y	4x	4y	5x	5y
1	Bhut Jolokia	2565.35	238662	321	379	966	1069	1093.01	2.8206	3.0093	3.3222	0.1589	0.5109	0.311	0.0677	0.3156	0.3704	0.133	15.9	52.7	0.0015	55.5	52.2	0	0	0	0.1281	0.1217	0	0.5646	0.4378	0.9026	0.9787	0.999	3.0125	-0.0152	31.0464	0.5575	0.2265	157	0	84	190	7	401	57	622	65	845
2	Trinidad 7 pot	2285.6	161297	247	271	704	992	989.269	3.6605	2.8502	4.005	0.1579	0.4575	0.3451	0.0974	0.3572	0.3436	0.0873	351.8	13.9	0.0008	138.2	117.4	0.006	0.5002	0.1063	0	0.29	0.5099	0	0.3962	0.7084	1.0354	1.0159	2.8537	0.1591	44.1239	0.5572	0.1949	59	4	44	214	13	424	26	634	31	844
3	Trinidad Butch T Scorpion	1944.88	187596	403	403	637	739	771.88	1.8337	1.5806	1.9246	0.1762	0.1712	1.029	0.0619	0.154	0.3758	0.0958	344	46.2	0.0024	36.4	38	0.0024	0.2866	0.1464	0	0.1375	0.1681	0	0.5332	0.8618	1	1	1.5821	-0.0704	12.3251	0.5572	0.2294	263	0	134	119	14	273	2	442	101	602
4	Trinidad Douglah	2172.73	298237	524	529	730	736	766.294	1.3913	1.3931	1.4281	0.5859	0.5115	1.1455	0.0279	0.0919	0.4665	0.0204	128.3	141	0.0132	8	106.5	0.0149	0.0355	0	0.1628	0.093	0	0.1371	0.4361	0.9905	1	0.9986	1.3946	-0.0008	6.3224	0.5587	0.2492	233	1	92	87	0	247	2	424	59	602
5	Trinidad Moruga Scorpion	1697.75	141236	333	385	480	597	619.091	1.5506	1.4414	1.8817	0.1381	0.8048	0.1716	0.0953	0.1713	0.349	0.0615	50.8	4.7	0.0029	205.3	157.3	0.0217	0.0164	0.4069	0	0.1458	0.6493	0	0.6432	0.802	0.9598	1.0084	1.4398	0.1175	11.6274	0.5571	0.2098	238	11	148	120	46	257	3	410	85	551
6	Yellow Bhut Jolokia (Ghost Pepper)	2494.43	293454	435	445	1023	1023	1033.45	2.2989	2.3517	2.3942	0.1379	0.4943	0.2791	0.0669	0.2446	0.3624	0.0993	28.3	27.7	0.0003	95.9	87.1	0	0	0.235	0	0.101	0.4853	0	0.5728	1	1.0439	1	2.3548	-0.1871	21.2253	0.5578	0.25	209	0	127	174	44	385	0	598	36	812
7	Aji Crystal	3526.92	428979	367	428	1280	1499	1395.57	3.5023	3.4877	3.834	0.2016	0.564	0.3575	0.0773	0.3524	0.4157	0.0696	209.8	154.5	0.1596	108.9	38.7	0	0	0.0258	0	0.3365	1.1215	0	0.3729	0.8531	1.0024	1.0183	3.4918	0.1436	41.9405	0.5591	0.2139	163	157	92	167	32	519	57	872	71	1224
8	Jalamundo	2331.77	271622	393	397	889	930	940.914	2.3426	2.2621	2.3893	0.2036	0.5725	0.3556	0.0544	0.235	0.4735	0.085	32.8	69.5	0.0023	108.1	71.4	0	0	0.0297	0	0.0738	0.3151	0	0.3527	0.9559	1	1	2.2653	-0.0065	21.4248	0.5583	0.2413	221	9	68	141	1	345	12	554	64	762
9	Manzano	2991.42	448444	523	534	1150	1150	1170.83	2.1536	2.1989	2.2682	0.1434	0.6864	0.2089	0.0575	0.2146	0.4822	0.0835	0.2	40.6	0.001	6.9	95.5	0	0	0.1941	0	0.0689	0.4883	0	0.5296	0.9991	1	0.9991	2.1992	-0.0495	18.7888	0.559	0.2518	282	0	155	204	19	425	6	692	45	958
10	Corno Di Toro	4365.66	435803	1592	1776	302	520	766.63	0.2928	0.1897	2.1431	0.1815	0.5038	0.3603	0.1216	0.4061	0.247	0.098	4.9	0.6	0.1614	2.9	188.8	0.0212	0.058	0.2647	0	3.1879	0.8329	0	0.4481	0.578	0.9967	1	0.1887	0.1404	13.5658	0.5591	0.2008	894	205	446	160	76	303	259	393	631	519
11	Banana Sweet	4829.42	726189	2031	2061	422	508	703.031	0.2465	0.2078	1.2858	0.8223	0.5972	1.3768	0.0775	0.3778	0.5049	0.2085	169.6	172.1	0.5514	172	164.7	0	0	0	0.1571	1.215	0	0.2318	0.4705	0.8284	0.9953	1.0024	0.2069	0.0779	12.5598	0.5595	0.2403	1043	74	635	80	227	46	51	282	459	448
12	Lilac Bell	2590.5	310718	533	540	677	812	958.14	1.5037	1.2702	1.7624	0.1651	0.4371	0.3777	0.0911	0.1429	0.4246	0.0588	73.9	333.4	0.0013	132.2	86.9	0.0035	0.2538	0	0.1374	0.3101	0	0.4121	0.4483	0.8335	1.0075	0.9941	1.2707	0.091	8.6188	0.5593	0.2189	154	0	192	131	21	227	26	461	157	693
13	Succette De Provence	6197.49	725257	2681	2827	332	404	693.648	0.1429	0.1238	1.5032	0.4897	0.4375	1.1194	0.08	0.4501	0.3188	0.1844	174.7	169.8	0.0072	8	174.5	0.0854	0.3182	0.1731	0	2.8728	0.4267	0	0.6782	0.8189	1	0.997	0.1231	0.0423	13.771	0.5585	0.2316	1213	19	693	123	173	174	287	398	807	377
14	Thai Hot Red	3928.56	330737	1734	1790	241	318	350.275	0.1777	0.139	0.2436	0.2889	0.3893	0.7422	0.1001	0.4402	0.3352	0.0472	1.4	174.2	0.0122	173.8	176.6	0.1299	0.2526	0.0505	0	1.7051	0.3325	0	0.3742	0.7571	0.9717	1	0.1386	0.0129	13.5244	0.5571	0.2353	937	46	559	131	181	104	179	229	557	313
15	Ancho	3265.77	405142	480	544	1072	1149	1266.33	2.1121	2.2333	2.5686	0.1125	0.5813	0.1935	0.0987	0.2339	0.3937	0.0894	151.7	10.4	0.0621	122.9	62.7	0	0	0.0179	0	0.2011	0.6296	0	0.3142	0.9321	0.9745	1.0009	2.2385	0.0085	19.2515	0.5592	0.2317	254	112	90	250	23	460	70	707	121	955
16	Joe Parker	4070.65	487899	1807	1836	355	390	482.306	0.2124	0.1965	1.0591	0.3636	0.5778	0.6293	0.0604	0.396	0.4088	0.0349	175.6	177.4	0.0077	170.8	168.8	0.0019	0.0237	0.0836	0	0.9016	0.158	0	0.4333	0.91	0.9916	1.0028	0.196	-0.0292	12.5276	0.5584	0.2435	867	39	526	76	184	91	139	270	481	358
17	Big Jim	3822.66	526753	395	406	1620	1631	1653.23	4.0172	4.1013	4.1911	0.7595	0.6304	1.2048	0.0632	0.3681	0.5101	0.0512	31.2	125.1	0.0011	75.8	25	0	0	0	0.1937	0.1454	0	0.7259	0.382	0.9926	1.0068	0.9994	4.1066	0.0495	49.9483	0.5589	0.2466	179	0	5	258	0	618	29	979	82	1339
18	Sandia	5227.76	672894	1871	2284	371	435	670.683	0.1905	0.1983	0.6958	1.2084	0.5329	2.2678	0.09	0.4188	0.5368	0.097	0	170.7	0.065	7.9	182.1	0.1183	0.0841	0	0.6317	0.5701	0	0.4207	0.1172	0.8525	0.9867	1.0221	0.1979	0.1924	13.3385	0.5595	0.2075	1070	49	636	34	202	6	173	242	607	386
19	Feher Ozon Paprika	3855.89	573484	454	500	1636	1637	1646.49	3.274	3.6035	3.6186	0.3084	0.5088	0.6061	0.0672	0.3333	0.4377	0.0914	0.6	70.7	0.0047	63.7	44.3	0	0	0	0.2016	0.0959	0	0.9666	0.2187	0.9988	1.0006	1.0006	3.615	-0.0115	37.2856	0.559	0.2463	267	2	47	223	13	576	27	928	71	1281
20	Aconcagua	4519.55	621234	426	510	1756	1857	1855.4	3.6412	4.1221	4.3272	0.1432	0.8357	0.1713	0.0878	0.3424	0.4622	0.0361	0.7	1.8	0.0003	135.6	44.1	0.0465	0.012	0.0374	0	0.2065	1.3368	0	0.3075	0.945	1.0637	0.9966	4.1368	0.0598	44.3914	0.5593	0.2346	231	32	223	369	6	648	38	1064	17	1481
21	Santa Fe Grande	2923.62	348720	386	422	1078	1204	1231.91	2.8531	2.7927	3.1584	0.2332	0.5337	0.4369	0.0671	0.2985	0.3997	0.072	110.4	32.5	0.0031	79.8	50.7	0	0	0	0.14	0.2801	0	0.8573	0.2924	0.8944	1.0189	0.9899	2.8021	0.0694	30.8111	0.5588	0.2214	197	22	132	178	2	404	40	672	113	939
22	5 Color Marble	1396.22	115096	345	363	391	464	494.814	1.2782	1.1333	1.4384	0.2203	0.7304	0.3016	0.0805	0.1132	0.412	0.1461	75.1	16.3	0.0066	164.5	145.6	0	0	0.3789	0	0.117	0.403	0	0.6422	0.8423	1.0052	1	1.1337	0.0845	6.602	0.5564	0.2276	245	0	161	77	52	150	0	266	25	383
23	Twilight	1789.32	92828	205	250	465	741	787.596	2.964	2.2683	3.9602	0.2439	0.5073	0.4808	0.1059	0.3697	0.2255	0.1656	14.9	5	0.0024	59.6	33.8	0	0	0.2375	0	0.4223	1.2748	0	0.4926	0.627	1.0474	0.9188	2.2745	0.1991	37.8542	0.5565	0.1707	16	0	51	147	39	301	52	454	109	607
24	Naga Dorset	3910.95	257801	166	263	1497	1793	1713.16	6.8175	9.0181	9.7889	0.4699	0.6627	0.7091	0.1158	0.4631	0.3329	0.0822	0	25.1	0.0013	186.3	52.1	0.0284	0.0289	0	0.2381	0.3286	0	1.3215	0.2342	0.8348	1.0353	1.052	9.122	0.2526	94.9187	0.5568	0.1985	79	20	2	399	70	778	110	1158	82	1537
25	Pasilla	5241.04	633257	2112	2359	358	392	480.665	0.1662	0.1695	0.668	0.4792	0.4815	0.9951	0.0597	0.4294	0.4564	0.0832	5.4	3.8	0.0261	185.1	178.8	0.1151	0.0966	0.2172	0	0.9529	0.1991	0	0.6122	0.9105	1.0028	0.9889	0.1687	0.0684	13.1898	0.559	0.2251	1101	13	653	55	207	117	213	307	661	388
26	Gold Nugget	1396.99	101986	291	291	498	540	558.771	1.8557	1.7113	1.9401	0.2302	0.5464	0.4214	0.0688	0.2058	0.3605	0.097	43	24.7	0.0019	124	93.7	0	0	0.2125	0	0.0604	0.279	0	0.5167	0.9202	1	0.998	1.7103	-0.1077	15.1197	0.5554	0.2325	180	0	97	98	15	207	3	328	45	448
27	Sangria	2776.58	167037	190	279	1125	1227	1172.54	4.3978	5.9211	6.471	0.3316	0.5368	0.6176	0.1083	0.4222	0.2009	0.0877	1.8	69.3	0.0235	29	18.4	0.0029	0.617	0	0.1342	0.3312	0	1.3236	0.3227	0.9168	0.9493	0.9921	5.9787	0.0064	57.9641	0.5548	0.2291	134	99	5	326	51	562	121	797	124	1033
28	Peach Habanero	2840.94	367438	408	466	1039	1173	1174.65	2.5172	2.5466	2.8861	0.2598	0.3848	0.6752	0.0493	0.2731	0.3842	0.0845	21.3	89.8	0.0008	108.6	68.1	0.0034	0.4405	0.1691	0	0.1981	0.4374	0	0.6164	0.8857	0.9113	0.9811	2.5567	0.0992	24.8315	0.5588	0.2357	194	0	36	230	21	481	8	733	107	984
29	Korean Kim Chi	4346.02	442430	1626	1898	283	474	611.551	0.2497	0.174	0.7765	0.1685	0.5221	0.3227	0.1264	0.4275	0.3443	0.0307	191.2	189.2	0.0715	170.7	171.2	0	0	-0.0132	0	2.5452	0.717	0	0.2532	0.5962	1.0181	0.9826	0.1736	0.187	13.6299	0.559	0.1922	962	180	542	186	123	168	237	356	644	468
30	Chilly Chili	4123.87	292571	210	392	1131	1867	1872.43	4.7628	5.3857	8.9005	0.381	0.5429	0.7018	0.0744	0.4564	0.1332	0.1242	1.9	3.2	0.0026	11.7	11.9	0	0	0	0.1328	0.6926	0	4.0491	0.3717	0.6056	0.9852	1.0226	5.4327	0.369	66.1183	0.5593	0.1453	33	0	37	351	41	717	104	1082	161	1448
31	Scotch Bonnet	2467.74	323315	424	437	905	978	998.473	2.238	2.1344	2.3604	0.4387	0.6392	0.6863	0.0551	0.2341	0.5135	0.0802	90.4	48.7	0.0023	122.2	99.5	0	0	0.2273	0	0.1262	0.293	0	0.6022	0.9253	0.9989	1	2.1422	0.0733	20.2679	0.5584	0.2376	279	14	73	144	30	365	0	585	44	806
32	Espanola	4709.93	606677	1905	2054	384	466	630.807	0.2269	0.2016	1.3864	0.2866	0.6357	0.4509	0.064	0.3881	0.372	0.0701	177.6	187.1	0.026	176.9	2	0.0023	0.0031	0.0893	0	1.4862	0.263	0	0.397	0.8215	1.0241	1.0026	0.2006	0.0584	12.4163	0.5595	0.2107	1059	79	579	12	191	170	238	276	646	460
33	Haiti Cluster	1706.63	198285	447	451	546	552	574.922	1.2239	1.2215	1.2529	0.6689	0.6421	1.0418	0.0283	0.0741	0.489	0.0345	146.3	130.1	0.0058	137.1	148.9	0.002	0.1023	0	0.1336	0.094	0	0.1046	0.4058	0.9873	1	0.9982	1.2197	0.039	4.6214	0.558	0.2495	249	0	93	44	0	195	25	352	118	505
34	Guajillo	4380.24	447539	328	399	1396	1915	1947.41	4.7995	4.2561	5.9553	0.2073	0.6951	0.2982	0.1163	0.4084	0.3679	0.0619	348.3	3	0.0015	66.4	37.3	0	0	0.1736	0	0.4587	1.4653	0	0.4569	0.7283	1.0072	1.0442	4.2761	0.2025	64.4784	0.5591	0.185	312	9	188	391	21	710	7	1106	73	1503
35	Atomic Starfish	2003.93	223176	480	484	598	621	657.549	1.2831	1.2458	1.4063	0.4688	0.6813	0.6881	0.0414	0.0984	0.5147	0.0362	13.4	101.3	0.0365	148.4	123.2	0.0063	0.3114	0.1085	0	0.079	0.1433	0	0.467	0.9613	0.9967	0.9983	1.2469	-0.0026	5.9826	0.5583	0.2455	243	25	89	73	35	223	19	386	69	552
36	Nepal	2043.52	185482	517	542	489	537	622.518	0.9908	0.9458	1.2811	0.6132	0.588	1.0428	0.0792	0.0777	0.4374	0.1162	325.2	192.5	0.1304	29.8	86.8	0.0081	0.2095	0.1333	0	0.2285	0.1893	0	0.5736	0.9104	1.0146	1.0124	0.9457	-0.0662	4.2441	0.5575	0.2366	363	91	262	30	102	88	30	244	94	374
37	Spanish Cayenne	4195.12	288424	134	493	1410	1722	1806.59	3.4929	10.5224	13.3983	1.4403	0.9403	1.5317	0.2113	0.4342	0.2251	0.0713	9.7	101.7	0.001	129.3	2.1	0.0088	0.7499	0	0.426	0.8655	0	2.3083	0.1928	0.8181	1.2605	1.4066	10.6667	0.4939	50.1057	0.5598	0.1762	329	4	127	247	15	606	25	966	140	1325
38	Chinese Giant Sweet	2282.72	319359	474	488	835	835	850.577	1.7111	1.7616	1.8021	0.7278	0.4873	1.4935	0.0462	0.1736	0.5124	0.0263	111.1	143.5	0.0015	110.7	117.6	0	0	0	0.053	0.0848	0	0.229	0.5832	1	1	1.0024	1.7669	0.0319	13.0306	0.5588	0.2474	238	0	51	113	6	319	9	526	106	724
39	Amish Chicken	3167.28	343106	329	397	1085	1381	1421.38	3.4786	3.2979	4.2651	0.3951	0.5957	0.6633	0.0519	0.3728	0.2453	0.1179	45.6	34.8	0.0006	49.6	44.1	0	0	0.0886	0	0.5345	1.7893	0	0.454	0.7855	0.9972	1.0112	3.3049	0.1861	42.973	0.5587	0.1991	97	0	18	268	5	554	60	840	148	1127
40	Bulgarian Carrot	4690.51	601735	360	397	2125	2136	2149.56	5.3804	5.9028	6.0291	0.4056	0.5361	0.7565	0.0533	0.414	0.4244	0.067	0.7	22.2	0.0011	35	22.4	0	0	0	0.1682	0.1233	0	0.7981	0.4213	0.9948	1	0.9948	5.933	0.0075	69.8731	0.5587	0.2468	174	6	17	394	13	830	50	1266	71	1702
41	Rocoto Yellow	2431.25	279793	439	457	794	918	938.065	2.0088	1.8087	2.1466	0.1025	0.6651	0.1541	0.0798	0.2033	0.3731	0.1547	348.2	8.6	0.0036	16.2	114.2	0	0	0.2867	0	0.1999	0.5976	0	0.5795	0.8637	1.0141	1	1.8082	0.0262	16.508	0.5583	0.2256	272	15	138	171	5	348	9	572	98	796
42	Shishito	2659.68	198568	200	254	1004	1147	1165.51	4.5157	5.02	5.8566	0.265	1.04	0.2548	0.0915	0.4103	0.5094	0.0423	14.1	8	0.0013	313.8	55.9	0.0189	1.1924	0.0798	0	0.181	1.0243	0	0.3575	0.8743	1.0309	0.999	5.0606	0.2153	61.9407	0.5569	0.215	95	3	50	228	29	481	51	735	11	988
43	Aji Limon	3543.62	325046	273	381	1477	1555	1473.81	4.0814	5.4103	5.3985	0.7106	0.293	2.425	0.1029	0.4079	0.3335	0.0521	143.1	129.1	0.0194	37.1	20.5	0.002	0.3688	0	0.2866	0.3254	0	2.093	0.3466	0.9498	1.025	1.229	5.4265	0.0299	53.8184	0.5579	0.202	187	78	27	374	3	687	54	999	161	1312
44	Sunrise	4508.78	470006	258	511	1739	1940	2048	3.7965	6.7403	7.9686	0.9264	0.9535	0.9715	0.1633	0.4349	0.324	0.0397	34.3	60.8	0.0007	68.5	40.7	0.0036	0.2216	0	0.2671	0.8706	0	3.0653	0.2242	0.8963	1.0903	1.1134	6.7891	0.2565	52.5654	0.559	0.1878	245	0	47	375	15	785	8	1194	143	1604
45	Mayan Cobanero	4067.37	474831	453	484	1676	1738	1734.71	3.5909	3.6998	3.78	0.1722	0.5651	0.3047	0.1242	0.3707	0.2689	0	103.1	22.8	0	57.6	53.4	0.004	0.4857	0.4061	0	0.2763	1.9639	0	0.6203	0.9637	1	1.009	3.7035	-0.2515	46.2633	0.5583	0.2444	208	75	160	419	34	760	0	1105	99	1448
46	Szegedi Giant	2938.04	434968	557	560	1100	1113	1118.1	1.9875	1.9749	2.0087	0.0934	0.5081	0.1837	0.0595	0.1797	0.4411	0.1218	15.1	86.6	0.0036	126.1	74.6	0	0	0.1156	0	0.0728	0.3746	0	0.4627	0.9874	0.9991	0.9982	1.9748	-0.1023	15.0696	0.559	0.2476	271	14	146	167	2	378	15	641	84	905
47	Marseilles Sweet Yellow Bell	3370.15	483208	477	513	1175	1349	1385.65	2.6296	2.4633	2.8696	0.1258	0.6436	0.1954	0.0659	0.2778	0.4469	0.093	3.4	51.8	0.0008	100	66.9	0	0	0.0911	0	0.3026	0.4731	0	0.4211	0.8709	1	1.0086	2.4664	0.0917	27.3374	0.5595	0.2218	156	21	91	218	6	507	27	799	32	1092
48	White Habanero	3456.24	345841	419	514	1108	1372	1423.59	2.6693	2.6444	3.4027	0.1504	0.5394	0.2788	0.1274	0.3634	0.2366	0	214.9	116.2	0	67	55.7	0	0	0.2661	0	0.5089	2.3197	0	0.5182	0.8067	1.078	0.9805	2.6459	-0.0499	35.5272	0.5585	0.1909	304	103	222	362	56	587	22	846	25	1105
49	Tepin	2840.8	99393	57	397	634	1157	1226.44	2.9144	11.1228	23.6819	0.8246	3.7895	0.2176	0.2621	0.4761	0.083	0.0569	355.8	9.5	0.0055	93.3	49.8	0	0	0.8568	0	0.7907	3.4257	0	0.8531	0.5467	1.0327	0.9953	11.2857	0.7203	53.4316	0.5596	0.101	380	1	290	233	196	477	120	721	20	926
50	Apple Pimento	2182.25	320189	529	545	764	766	772.608	1.4055	1.4442	1.4186	0.6635	0.5255	1.2626	0.0331	0.1059	0.4853	0.066	159.5	114.4	0.0093	117.1	115.3	0	0	0	0.1849	0.0337	0	0.1711	0.4151	0.9961	1	0.9987	1.4432	0.0131	7.1101	0.5587	0.2496	283	0	96	79	5	265	15	453	86	642
51	Dulcetta Orange	4485.56	611790	487	520	1733	1840	1871.97	3.5385	3.5585	3.8402	0.1088	0.5154	0.2112	0.0758	0.334	0.3643	0.056	114.4	349.3	0.0191	61.3	26.8	0	0	0	0.1355	0.1939	0	1.2388	0.3201	0.9418	1.0064	0.9977	3.5638	-0.0806	41.1629	0.5593	0.2335	251	81	241	258	5	569	47	1004	138	1438
52	Japones	5443.5	487889	2424	2541	228	346	406.474	0.1362	0.0941	0.199	0.33	0.1881	1.7544	0.088	0.4652	0.2219	0.729	204.6	185.9	1.4813	187	187.2	0	0	0	0.267	3.4614	0	0.3747	0.3873	0.6551	0.9784	0.9741	0.0933	0.1188	13.885	0.5576	0.2394	1367	42	815	63	264	113	272	240	823	331
53	Joe's Long Cayenne	7458.47	353562	245	2802	132	1969	535.477	0.7027	0.5388	2.6005	0.4327	0.6449	0.6709	0.2416	0.4858	0.0023	0	0	173.2	0	1.9	175.9	0.0421	0.1429	0.1479	0	7.38	4.8833	0	0.5028	0.0661	0.3779	-1.831	0.5328	0.9295	17.6593	0.5638	0.0201	1470	1081	866	1438	258	1767	325	1807	929	1517
54	Tequila Sunrise	4956.31	582753	1795	2188	334	504	704.261	0.2303	0.1861	2.0682	0.9248	0.4072	2.2709	0.1144	0.4212	0.2887	0.0753	190.2	174.8	0.0317	356.1	174.7	0.0316	0.0949	0	0.3597	2.7206	0	0.5045	0.3512	0.66	0.9595	0.93	0.1851	0.1973	13.3367	0.5594	0.1872	1055	121	565	47	92	167	312	418	801	492
55	Uba Tuba	1763.2	187003	501	506	479	540	562.684	1.0672	0.9561	1.1542	0.6786	0.2735	2.4818	0.0817	0.084	0.4036	0.0059	200.2	195.8	0.0092	107.7	70.6	0	0	0	0.2243	0.2345	0	0.311	0.4722	0.8868	0.9958	0.9958	0.956	-0.0038	4.9541	0.5577	0.2342	302	40	148	1	44	126	0	284	105	391
56	White Bhut Jolokia	2138.91	210946	353	399	839	845	860.037	2.1178	2.3768	2.3499	0.1926	0.5467	0.3523	0.0705	0.2358	0.4031	0.1142	19.3	26.7	0.0015	74.5	88	0.0013	0.1163	0.0697	0	0.0335	0.4036	0	0.4047	0.9929	1	1.0036	2.3807	-0.0983	19.6728	0.5571	0.2371	190	0	113	147	3	312	57	499	59	685
57	Lady Bug Cherry Bomb	2233.91	234663	432	476	819	819	835.989	1.7206	1.8958	1.9352	0.1898	0.7477	0.2539	0.1341	0.2262	0.3365	0	28.1	8.2	0	4.3	123.2	0	0	0.4177	0	0.0671	0.9882	0	0.6129	1	1	1	1.9023	-0.1772	14.7858	0.5577	0.2512	226	5	185	187	74	330	1	516	45	706
58	Brown Bhut Jolokia	3034.01	275315	1074	1287	329	355	540.87	0.2758	0.3063	1.1147	0.6816	0.5084	1.3407	0.0722	0.3509	0.3018	0.0397	164.9	168.1	0.0149	199.4	159.5	0.0026	0.0146	0	0.1724	1.0906	0	0.3406	0.4169	0.9266	1.0649	0.9676	0.306	-0.0031	11.6717	0.5578	0.2144	602	22	369	68	142	160	63	213	293	311
59	Orange Trinidad Moruga	2319.65	283647	524	545	713	840	867.547	1.5413	1.3607	1.6801	0.1698	0.3187	0.5329	0.0579	0.1417	0.356	0.0907	76	44.8	0.0057	90.5	73.5	0.0022	0.2945	0.1722	0	0.212	0.3482	0	0.5798	0.8486	1	0.993	1.364	-0.0291	9.7343	0.5585	0.2254	190	14	110	149	42	343	7	539	136	713
60	Chili De Arbol	3979.6	184332	1134	1700	124	398	706.687	0.2341	0.1093	4.7045	1.4383	0.4885	2.944	0.217	0.4407	0.3434	0	180.1	161.7	0	171.5	157.9	0.0012	0.0295	0	-0.05	1.3637	0	0.9434	0.1482	0.3073	1.0427	0.9385	0.1078	0.4116	14.0671	0.5609	0.1487	953	272	567	185	182	42	184	114	568	324
61	Big Bertha	3618	595422	544	553	1409	1420	1443.99	2.5678	2.5901	2.6544	0.2132	0.5919	0.3602	0.0569	0.2604	0.4723	0.0754	1.6	116	0.0009	73.8	71.9	0	0	0	0.1476	0.1625	0	0.5838	0.4401	0.9922	1	0.9993	2.5978	-0.0066	25.4946	0.5595	0.2495	265	3	63	166	2	493	26	829	112	1164
62	Mustard Habanero	3223.24	348954	461	475	1011	1235	1289.29	2.6	2.1931	2.7967	0.1302	0.3579	0.3636	0.114	0.2919	0.344	0.1173	155.5	140.2	0.0526	63.8	74.3	0.0027	0.2554	0.1814	0	0.2824	0.8054	0	0.485	0.8185	1.009	1.006	2.1957	-0.0457	28.1162	0.5589	0.2123	296	101	122	276	1	508	11	753	71	999
63	Bahama Fish	2694.47	259664	384	396	939	1046	1106.17	2.6414	2.4453	2.8731	0.2656	0.5391	0.4928	0.1069	0.3096	0.3525	0	134.2	104.2	0	84.3	59.1	0	0	0.1519	0	0.1851	0.8397	0	0.4426	0.8976	1.0075	0.9989	2.4555	-0.0838	29.682	0.5578	0.2302	154	48	49	89	84	298	14	546	57	807
64	Barancio paprika	3076.2	436600	470	474	1244	1248	1252.49	2.6329	2.6468	2.6705	0.1574	0.6404	0.2458	0.0534	0.2685	0.4677	0.0553	2.3	56.7	0.0008	121.1	70.9	0	0	0.1415	0	0.1	0.469	0	0.4792	0.996	1	0.9992	2.6538	-0.0456	26.4186	0.5588	0.2497	256	0	97	207	12	475	4	748	37	1020
65	India Byadagi Mirchi	7758.11	742244	431	2868	407	1852	2104.33	0.6457	0.9443	6.8299	0.6288	1.0278	0.6117	0.1352	0.4474	0.0193	0.1324	137.8	143.4	0.0044	2.8	158.1	0.0247	0.0874	0	0.2993	5.6743	0	5.4436	0.3596	0.2193	0.9442	1.0769	0.9442	0.8153	16.4124	0.5625	0.0436	1079	324	382	99	205	124	764	640	1444	1148
66	Gundo Mirchi	3818.2	406972	486	528	1328	1488	1510.67	2.8182	2.7325	3.0155	0.1543	0.6502	0.2373	0.195	0.3858	0.2815	0.0911	135.4	86	0.0333	104.3	58.8	0	0	0.4414	0	0.2441	1.4325	0	0.58	0.8917	0.9837	0.9977	2.7397	-0.2386	37.9894	0.558	0.2386	246	87	197	167	241	540	7	790	19	1163
67	Naga Morich	2735.37	248889	351	383	866	1108	1120.61	2.893	2.4672	3.1477	0.1311	0.4501	0.2911	0.094	0.3148	0.3488	0.1004	161.6	37.7	0.0208	56.9	54.4	0	0	0.1262	0	0.3081	1.0227	0	0.4404	0.7805	1.0058	0.9886	2.4686	0.0457	32.7926	0.5583	0.2014	274	81	96	256	2	464	17	689	55	913
68	Yellow Moruga	3007.77	379503	497	526	865	1183	1205.39	2.249	1.7404	2.4105	0.0744	0.5594	0.1331	0.0976	0.243	0.3611	0.0783	0	11.2	0.0005	85	86.8	0.0013	0.1794	0.1591	0	0.2949	0.7791	0	0.4201	0.731	1.0117	1.0035	1.7419	0.1131	20.8853	0.5592	0.1956	313	14	254	258	15	404	32	685	120	966
69	Ancient Sweet	6328.84	870309	586	2267	489	1709	1990.68	0.7539	0.8345	5.1077	0.6553	0.785	0.8348	0.08	0.4311	0.0222	0.1206	166.1	353.6	0.0406	6.9	169.3	0.0556	0.0352	0.267	0	5.398	4.2444	0	0.6881	0.2857	0.7948	1.3593	0.8356	0.7428	16.7669	0.5619	0.0687	230	101	68	95	155	383	435	640	708	901
70	Beaver Dam	3909.51	474612	423	483	1257	1611	1696.13	3.3354	2.9716	3.9815	0.1324	0.3877	0.3415	0.0797	0.3345	0.365	0.0446	2.3	20.7	0.0007	38.4	40	0.0021	0.3087	0	0.1808	0.3567	0	0.9813	0.2731	0.7801	0.9797	1.027	2.9763	0.1229	38.1565	0.5594	0.1996	323	8	191	171	35	502	15	868	111	1233
71	Aji Amarillo	5077.89	446063	1436	2192	289	427	863.817	0.1948	0.2013	1.9403	1.5216	0.5975	2.5466	0.1756	0.4295	0.3822	0.565	191.7	194.5	0.3745	176	163.1	0	0	0	0.7358	1.1471	0	0.7415	0.1358	0.6761	1.0323	1.0105	0.2008	0.2728	14.023	0.5595	0.1608	1270	146	695	80	137	23	361	138	828	414
72	Orange Suave	4036.09	434634	520	527	1303	1691	1609.31	3.2087	2.5058	2.9587	0.0846	0.4154	0.2037	0.137	0.3547	0.2087	0.1121	173.9	137.9	0.011	57.8	36.6	0	0	0.2384	0	0.5105	0.8488	0	0.5098	0.7704	0.9954	0.9954	2.5135	-0.2187	39.0677	0.559	0.2209	234	183	191	182	215	562	7	891	10	1272
73	Chinese Ching Choo	4882.62	458202	1662	2130	269	488	622.736	0.2291	0.1619	0.3487	0.1366	0.5614	0.2433	0.1746	0.4367	0.3551	0.095	0	186.3	0.0046	1.5	168.4	0.0035	0.0128	-0.0464	0	2.2845	0.8214	0	0.2172	0.5503	1	1	0.1614	0.2374	13.7347	0.5592	0.1769	1033	218	606	199	179	26	198	211	609	426
74	Pakistan	2148.24	224752	446	470	607	760	798.265	1.617	1.361	1.8019	0.148	0.7175	0.2062	0.1223	0.1957	0.3415	0.0597	20.2	5.7	0.0025	148.9	125.6	0	0	0.4258	0	0.1779	0.8011	0	0.6539	0.7984	1.0613	1.0017	1.3649	0.0598	12.7054	0.558	0.2195	291	0	233	170	51	275	1	481	89	688
75	Paprika De Cayenne	6411.36	518491	580	2413	251	1546	1029.4	0.6407	0.4328	4.1678	0.1552	0.2414	0.6429	0.132	0.4668	0.0138	0.0954	176.1	173.4	0.0232	167.6	1.7	0.0866	0.1517	0.1139	0	6.9886	3.1779	0	0.4573	0.1618	0.6649	1.5152	0.4325	0.7811	16.4271	0.5621	0.0536	1594	517	1004	835	412	1122	74	1507	658	1178
76	Sweet Chocolate Bell	2775.03	440471	491	514	994	1031	1035	2.0058	2.0244	2.1122	0.7943	0.7658	1.0372	0.0585	0.2217	0.5747	0.0238	66.1	131.7	0.0034	164.5	118.9	0.0061	0.0047	0.1743	0	0.1022	0.2883	0	0.5849	0.9631	1	0.999	2.0245	0.1333	18.3823	0.5593	0.2422	232	6	14	152	4	407	19	662	71	917
77	Orange Thai	3074.13	211796	181	221	1261	1403	1354.94	6.3484	6.9669	7.526	0.6188	0.7072	0.875	0.0877	0.4426	0.4425	0.0457	20.3	33	0.0306	11.8	24.5	0.0052	0.9302	0	0.1732	0.1701	0	1.1101	0.3621	0.8987	1.0178	1.0088	7	0.159	85.6233	0.5575	0.2235	71	75	8	215	24	514	28	813	32	1113
78	Buran	4131.67	559733	493	532	1318	1547	1702.49	2.9079	2.6734	3.4674	0.4138	0.7485	0.5528	0.1137	0.3176	0.4363	0.116	119.1	53.8	0.1188	155.3	59.3	0	0	0.1312	0	0.3306	1.3219	0	0.3963	0.8512	1.0453	1.0023	2.6748	0.0915	34.1277	0.5597	0.217	180	57	111	126	70	439	35	846	74	1254
79	Zavory Habanero	2904.09	405035	506	528	1020	1083	1151.79	2.0511	2.0158	2.3033	0.2075	0.6285	0.3302	0.0723	0.2142	0.3951	0.0503	33.5	90.2	0.0041	140.5	94.6	0	0	0.222	0	0.2706	0.5041	0	0.5762	0.9409	1.0069	0.999	2.0198	0.0051	17.8383	0.5591	0.2391	259	43	61	222	3	462	29	703	127	943
80	Pinata	3922.51	557061	485	500	1480	1611	1622.2	3.222	3.0515	3.1588	0.1299	0.7052	0.1842	0.0799	0.3126	0.4593	0.0289	1.1	356.4	0.0001	97	59.8	0	0	0.1409	0	0.1219	1.0078	0	0.3842	0.918	1.0172	1.0027	3.0537	-0.0086	36.9899	0.5594	0.2308	213	27	197	308	6	589	20	959	51	1329
81	Red Suave	2335.95	250589	354	357	830	960	987.593	2.6891	2.3446	2.7977	0.1977	0.6215	0.3182	0.0637	0.2687	0.4493	0.1113	31.3	32.9	0.0017	108.6	68.9	0	0	0.0648	0	0.149	0.3793	0	0.3688	0.8634	0.9892	0.9964	2.3523	0.0865	27.2219	0.5587	0.2318	134	0	81	184	2	376	8	584	24	793
82	Piquillo	3190.94	305344	326	362	1111	1360	1332.34	3.7569	3.408	4.0555	0.1626	0.6166	0.2637	0.101	0.3622	0.3466	0.0957	195.2	31.1	0.0064	62	42.4	0	0	0.2189	0	0.2958	1.0809	0	0.511	0.8168	1.0268	1.0128	3.4259	0.0749	46.9079	0.5579	0.2062	243	113	57	319	4	579	8	840	55	1100
83	Mulato	2929.11	353802	415	468	934	1138	1158.74	2.4316	2.2506	2.8138	0.1036	0.7301	0.1419	0.0781	0.2603	0.4388	0.1277	354.5	2.4	0.0006	143.8	77.1	0	0	0.0918	0	0.2684	0.8407	0	0.3656	0.8197	1	0.9957	2.2512	0.1435	24.8391	0.559	0.2117	284	0	191	186	24	379	13	650	10	921
84	Chocolate Habanero	3437.65	359086	423	500	1207	1267	1420.19	2.534	2.8534	3.3027	0.1513	0.5012	0.3019	0.1177	0.3247	0.3218	0.1038	140.8	116.8	0.0498	66	45.4	0.0053	0.6126	0.1272	0	0.3291	1.4436	0	0.4333	0.9526	1.0397	1.0042	2.8578	-0.1131	30.8118	0.5584	0.2259	267	84	42	65	233	292	66	586	109	951
85	Marconi Gold Sweet Bell	2771.05	379282	449	486	923	983	1006.39	2.0226	2.0557	2.1104	0.6904	0.6414	1.0764	0.0655	0.208	0.5593	0.024	17.5	8.8	0.0791	122.3	83.8	0	0	0	0.0233	0.1365	0	0.3325	0.6226	0.9389	1.0011	0.9978	2.058	0.1447	17.9543	0.5591	0.235	266	55	50	85	14	324	0	564	48	803
86	Red Habanero Hot	2301.62	274962	493	496	782	846	853.047	1.7056	1.5862	1.7445	0.215	0.3996	0.5381	0.0542	0.1609	0.3362	0.0553	36.4	92	0.0012	8.7	337.1	0.023	0.0595	0	0.1299	0.2861	0	0.4696	0.4976	0.9231	1.0026	0.9974	1.5854	-0.0962	11.625	0.5582	0.2362	286	0	143	106	25	264	0	447	20	630
87	Red Rocoto	2296.84	271127	415	435	813	829	878.291	1.9057	1.959	2.1006	0.5952	0.6482	0.9182	0.0378	0.2167	0.4132	0.0595	4.8	92.5	0.029	148.3	106.8	0.0033	0.0201	0.1308	0	0.2492	0.468	0	0.5296	0.9807	1.0062	1	1.9614	0.0262	17.0057	0.5583	0.2445	265	2	123	82	46	278	3	480	19	683
88	Laotian	5653.26	441836	496	2051	244	1466	1377.07	0.7148	0.4919	5.5254	0.2298	0.369	0.623	0.1528	0.4575	0.0131	0.1381	0.2	0.8	0.1152	0.6	170.6	0.0378	0.0646	0.2993	0	5.7461	3.3628	0	0.5566	0.1652	0.5735	2.6022	0.4899	0.7875	16.9078	0.5621	0.0529	1681	309	1153	702	543	1036	23	1465	639	1185
89	Jamaican Yellow	1916.97	228010	468	492	610	641	659.475	1.3028	1.3034	1.4121	0.5534	0.5128	1.0792	0.0273	0.0903	0.446	0.0625	129.7	159.8	0.0188	192.4	122.3	0.0167	0.0114	0.1625	0	0.0797	0.1172	0	0.6069	0.95	0.9967	0.9984	1.3047	0.0241	5.6627	0.5583	0.2385	270	1	117	59	34	223	0	392	93	562
90	Orange Habanero Hot	2365.43	291860	376	427	888	910	899.334	2.1311	2.3617	2.4175	0.8271	0.4787	1.7278	0.0548	0.2352	0.4757	0.0055	93.2	122.5	0.0109	133.3	63.8	0.0136	0.0098	0	0.3003	0.128	0	0.4534	0.2791	0.9747	1.0091	0.9855	2.369	0.1083	20.0579	0.5585	0.2373	254	11	71	99	0	317	6	534	83	750
91	Malaysian Goronong	3883.48	495922	407	553	1281	1519	1610.74	2.7468	3.1474	4.3666	0.1818	0.9287	0.1958	0.1369	0.3466	0.39	0.1352	10.9	25	0.0034	18.6	93.6	0.0161	0.022	0.4356	0	0.5614	1.2972	0	0.8209	0.8432	1.0729	1.0016	3.1527	0.177	34.2521	0.5596	0.1998	487	0	233	300	0	615	63	972	63	1324
92	Cajamarca	5175.06	529584	2135	2313	376	421	501.9	0.182	0.1761	0.2362	0.4	0.2403	1.6647	0.0846	0.4272	0.3269	0.2066	165.7	173.4	0.2424	155.3	161.8	0.0229	0.4875	0	0.2193	1.2868	0	0.1679	0.5487	0.8905	1	0.9973	0.1753	-0.1836	13.3509	0.5583	0.2301	1141	41	681	58	222	133	223	301	682	313
93	California Mild	6132.39	937249	2483	2721	404	492	787.202	0.1808	0.1627	1.7993	0.6718	0.5687	1.1813	0.0758	0.4258	0.4713	0.0387	0.1	178.7	0.1809	184.6	185.8	0.0101	0.0522	0	0.1874	1.9083	0	0.2242	0.374	0.8187	0.9926	1.0101	0.162	0.1639	13.2893	0.5597	0.2242	1379	62	851	52	323	69	165	315	693	413
94	Antilles	2824.3	262477	432	458	1145	1145	1150.76	2.5	2.6505	2.7504	0.081	0.5231	0.1549	0.1763	0.3316	0.2627	0.0576	342.6	354.4	0.0006	98.5	78.1	0	0	0.3869	0	0.0951	1.4438	0	0.5721	1	1.0009	1	2.6605	-0.4719	29.5351	0.5568	0.2491	223	0	203	239	146	442	0	659	14	906
95	Peter Pepper Red	2819.46	226931	256	410	1122	1122	1107.03	2.7366	4.3828	3.622	0.1953	1.1914	0.1639	0.1646	0.3801	0.2437	0.122	206	116.4	0.2715	96.9	110.6	0.0049	0.057	0.5743	0	0.319	1.7956	0	0.8021	0.9991	1	1.0256	4.4094	0.0154	39.5912	0.5585	0.2239	123	116	101	340	56	564	23	787	70	998
96	Congo Red	3019.57	345454	498	528	897	1025	1116.47	1.9413	1.8012	2.2232	0.1084	0.7651	0.1417	0.1322	0.2633	0.3547	0.1046	151.6	93.1	0.1396	147.6	127.7	0	0	0.3978	0	0.2629	0.9312	0	0.6283	0.875	0.9803	1	1.8065	-0.0104	20.4135	0.559	0.2287	195	56	159	72	124	286	3	567	74	876
97	Pumpkin Habanero	2246.24	302361	456	464	833	845	847.176	1.8211	1.8268	1.866	0.6053	0.5614	1.0781	0.0449	0.1863	0.4663	0.0303	8.7	137.8	0.0395	129	107.4	0	0	0	0.1265	0.1151	0	0.21	0.4249	0.9858	1	1	1.8326	0.0188	14.2766	0.5584	0.2492	269	29	112	79	19	279	0	479	31	679
98	Golden Habanero	2749.83	244262	360	462	943	1065	1028.7	2.3052	2.6194	2.7802	0.1028	0.7694	0.1336	0.1818	0.3404	0.2575	0.0901	348.4	120.1	0.0248	138.1	83.1	0	0	0.5241	0	0.1367	1.5423	0	0.708	0.8853	0.9741	1	2.6313	-0.0843	28.9675	0.5575	0.2267	236	111	207	322	101	480	18	689	28	897
99	Assam	3862.33	304460	255	265	1486	1780	1799.19	6.717	5.8275	7.0377	0.3059	0.5333	0.5735	0.0761	0.4399	0.3271	0	349.2	0.6	0	44.8	22.1	0.0022	0.5784	0.1092	0	0.2426	1.6108	0	0.4101	0.8342	1.0306	0.9834	5.8425	0.0276	91.8823	0.5579	0.204	174	0	107	343	1	700	10	1061	1	1421
100	Trinidad Perfume	2401.44	229733	417	455	663	929	942.762	2.0418	1.5899	2.1532	0.1103	0.4245	0.2599	0.132	0.2538	0.2735	0.041	89.6	341.8	0.0022	96.1	65.7	0	0	0.3363	0	0.391	0.9757	0	0.6125	0.7134	1	0.9764	1.5913	0.0585	19.8257	0.5583	0.2023	354	36	306	166	133	283	0	492	48	716
101	Black pearl	2211.55	180538	269	398	819	828	848.503	2.0804	3.0446	3.3144	0.2639	1.0409	0.2536	0.1628	0.3124	0.2709	0.0743	43.8	353.8	0.0014	331.7	141.1	0.0473	0.0238	0.5071	0	0.1379	1.228	0	0.6812	0.9891	0.9903	1	3.0522	0.0463	23.6281	0.5567	0.2504	208	0	170	179	125	346	14	478	5	662
[truncated: 52 more columns]
