# Supplementary material for: Vitamin Variation in Capsicum Spp. Provides Opportunities to Improve Nutritional Value of Human Diets
Source: PLoS One. 2016 Aug 17;11(8):e0161464. doi: 10.1371/journal.pone.0161464 (PMC4988645; doi:10.1371/journal.pone.0161464)
Supplement: S3 Table — Evaluated by least significant difference for grouping, group critical values listed. (XLSX) [file pone.0161464.s005.xlsx]

## Sheet: TableS3
Table S3. Raw values for nutritional compounds and capsaicin content. Evaluated by least significant difference for grouping, group critical values listed.
Number	Pepper type	Chile Pepper Pungency (SHU)						Vitamin A Content (IU/100g pepper)				Vitamin C Content (mg/100g pepper)				Folate Content (mcg/100g pepper)
		Rep 1	Rep 2	Rep 3	Rep 4	Average	Group crtcal value = 262963.1	Rep 1	Rep 2	Average	Group critical value = 1624.3	Rep 1	Rep 2	Average	Group critical value = 18.7	Rep 1	Rep 2	Average	Group critical value = 94.3
1	Bhut Jolokia	462697	770915	-	-	616806	abcd	8880	9150	9015	zABCD	134.4	138	136.2	de	28.79	39.73	34.26	c
2	Trinidad 7 Pot	860929	843880	-	-	852405	a	18920	18820	18870	bcdefg	206.25	185.25	195.75	a	29.93	31.21	30.57	c
3	Trinidad Butch T Scorpion	623466	643366	-	-	633416	abcd	-	-	-	-	146.9	174.25	160.575	b	-	-	-	-
4	Trinidad Douglah	779892	639366	-	-	709629	ab	9560	8750	9155	yzABCD	145.3	128	136.65	cde	42.92	31.1	37.01	bc
5	Trinidad Moruga Scorpion	563848	645376	-	-	604612	abcd	-	-	-	-	156.25	153.75	155	bc	37.62	27.26	32.44	c
6	Yellow Bhut Jolokia (Ghost Pepper)	260466	522061	-	-	391264	abcdefgh	19320	19820	19570	abcdef	39.05	37.55	38.3	DEFGHIJKLMNO	28.79	39.73	34.26	c
7	Aji Crystal	25332.3	112920	-	-	69126	fgh	3800	3650	3725	JKL	18.75	19.75	19.25	PQR	11.54	8.36	9.95	c
8	Jalamundo	34930.6	107089	-	-	71010	fgh	-	-	-	-	20.3	22.75	21.525	OPQR	8.69	11.99	10.34	c
9	Manzano	17667.5	62515.1	-	-	40091.3	gh	10560	10150	10355	xyz	-	-	-	-	20.58	19.52	20.05	c
10	Corno Di Toro	2623.52	871.14	-	-	1747.33		9480	9650	9565	xyzAB	106.25	103.75	105	fghij	20.47	28.24	24.355	c
11	Banana Sweet	7648.64	6897.45	-	-	7273.05		-	-	-	-	-	-	-	-	20.67	28.51	24.59	c
12	Lilac Bell	18314.7	21425.8	-	-	19870.3	h	16600	16100	16350	lmnop	15.65	15.775	15.7125	QR	52.07	37.73	44.9	bc
13	Succette De Provence	46412.8	112920	-	-	79666.2	efgh	18280	17900	18090	fghijk	76.55	83.75	80.15	lmnopqrs	64.19	46.52	55.355	bc
14	Thai Hot Red	-	-	-	-	-	-	11800	12700	12250	vw	-	-	-	-	46.07	33.39	39.73	bc
15	Ancho	15839.5	19573.3	-	-	17706.4	h	5440	5080	5260	HIJ	43.75	43.75	43.75	zABCDEFGHIJK	40.77	29.54	35.155	c
16	Joe Parker	2179.68	1512.86	-	-	1846.27	h	18960	18790	18875	bcdefg	50	52.5	51.25	wxyzABCDEF	32.64	23.66	28.15	c
17	Big Jim	4532.8	1286.4	-	-	2909.6	h	240	365	302.5	O	18.75	18	18.375	PQR	27.88	20.2	24.04	c
18	Sandia	4235.04	5764.81	-	-	4999.93	h	18400	18450	18425	efghi	42.2	40.4	41.3	BCDEFGHIJKLM	32.54	23.58	28.06	c
19	Feher Ozon Paprika	2959.52	3070.58	-	-	3015.05	h	9880	9550	9715	xyzA	23.45	26.25	24.85	LMNOPQR	12.58	17.37	14.975	c
20	Aconcagua	5160.8	6592.03	2878.4	6592.03	5305.81	h	-	-	-	-	10.95	12.75	11.85	R	6.98	14.98	10.98	c
21	Santa Fe Grande	9632.48	10523.5	-	-	10078	h	-	-	-	-	25	26.25	25.625	KLMNOPQR	-	-	-	-
22	5 Color Marble	96922.4	258020	-	-	177471	cdefgh	13320	13600	13460	stuv	79.7	83.75	81.725	lmnopqr	8.97	16.71	12.84	c
23	Twilight	327365	528614	-	-	427990	abcdefgh	6960	7220	7090	EFG	46.9	43.5	45.2	xyzABCDEFGHIJ	18.28	35.61	26.945	c
24	Naga Dorset	553493	612054	-	-	582774	abcd	1640	1950	1795	MNO	-	-	-	-	34.04	38.84	36.44	bc
25	Pasilla	37387.2	51381.2	-	-	44384.2	gh	9280	9400	9340	yzABC	62.5	65.25	63.875	rstuvwx	218.15	301.3	259.725	a
26	Gold Nugget	-	-	-	-	-	-	18680	18550	18615	defgh	-	-	-	-	25.81	35.49	30.65	c
27	Sangria	11787.5	17897.5	-	-	14842.5	h	17880	17600	17740	ghijkl	-	-	-	-	41.43	80.67	61.05	bc
28	Peach Habanero	290207	509199	-	-	399703	abcdefgh	19800	19400	19600	abcdef	64.05	61.25	62.65	stuvwxy	42.5	71.15	56.825	bc
29	Korean Kim Chi	162862	401756	-	-	282309	bcdefgh	10440	10050	10245	xyz	93.75	92	92.875	ijklmno	31.01	44.45	37.73	bc
30	Chilly Chili	2474.08	3760.53	-	-	3117.31	h	18040	18550	18295	efghij	90.65	85.5	88.075	ijklmnop	27.09	37.2	32.145	c
31	Scotch Bonnet	607241	591416	-	-	599329	abcd	20200	20100	20150	abcd	40.9	38.4	39.65	CDEFGHIJKLMNO	34.93	49.45	42.19	bc
32	Espanola	2146.24	3197.61	-	-	2671.93	h	18120	18350	18235	efghij	73.45	75.05	74.25	opqrstu	28.06	38.83	33.445	c
33	Haiti Cluster	235221	488969	-	-	362095	bcdefgh	-	-	-	-	87.5	92.5	90	ijklmnop	15.12	28.15	21.635	c
34	Guajillo	167972	343754	-	-	255863	bcdefgh	5920	5350	5635	GHI	-	-	-	-	29.07	38.54	33.805	c
35	Atomic Starfish	135726	435686	-	-	285706	bcdefgh	16080	16300	16190	lmnop	51.55	51.8	51.675	wxyzABCDE	20.93	27	23.965	c
36	Nepal	4518.88	1790.31	-	-	3154.6	h	9680	9860	9770	xyzA	18.75	19	18.875	PQR	28.24	28.7	28.47	c
37	Spanish Cayenne	14304.3	19634.4	-	-	16969.4	h	14800	14900	14850	pqrst	64.05	68.75	66.4	qrstuvw	22.91	28.79	25.85	c
38	Chinese Giant Sweet	2756.48	857.66	-	-	1807.07	h	16920	17350	17135	hijklm	35.95	36.25	36.1	EFGHIJKLMNOP	18.11	22.18	20.145	c
39	Amish Chicken	437670	686908	-	-	562289	abcde	20680	21000	20840	a	40.65	40.6	40.625	CDEFGHIJKLMN	223.84	287.73	255.785	a
40	Bulgarian Carrot	241107	548770	-	-	394938	abcdefgh	13840	14150	13995	rstu	45.3	49.5	47.4	xyzABCDEFGH	25.89	23.66	24.775	c
41	Rocoto Yellow	8460.32	14064	-	-	11262.2	h	-	-	-	-	28.15	25.6	26.875	JKLMNOPQR	-	-	-	-
42	Shishito	3496.8	16082.1	-	-	9789.47	h	1120	1352	1236	NO	-	-	-	-	241.82	288.66	265.24	a
43	Aji Limon	118111	390637	-	-	254374	bcdefgh	-	-	-	-	31.25	32	31.625	GHIJKLMNOPQ	-	-	-	-
44	Sunrise	3157.92	6510.32	-	-	4834.12	h	17360	17300	17330	ghijklm	78.15	80.525	79.3375	mnopqrs	24.35	14.78	19.565	c
45	Mayan Cobanero	296551	680512	-	-	488531	abcdefgh	18280	17850	18065	fghijk	45.3	46.25	45.775	xyzABCDEFGHI	29.93	26.14	28.035	c
46	Szegedi Giant	2042.72	1193.78	-	-	1618.25	h	13960	14290	14125	rstu	23.45	24.75	24.1	MNOPQR	12.26	12.63	12.445	c
47	Marseilles Sweet Yellow Bell	5241.12	554.26	-	-	2897.69	h	17160	17550	17355	ghijklm	118.75	123	120.875	ef	10.64	43.34	26.99	c
48	White Habanero	520330	617807	-	-	569069	abcde	16680	16950	16815	ijklmn	32.8	33.75	33.275	EFGHIJKLMNOPQ	21.93	137.2	79.565	bc
49	Tepin	111378	319963	-	-	215670	cdefgh	-	-	-	-	21.9	21.25	21.575	OPQR	-	-	-	-
50	Apple Pimento	3812.8	4932.55	-	-	4372.68	h	13800	13100	13450	stuv	59.4	61.25	60.325	tuvwxyzA	40.24	78.37	59.305	bc
51	Dulcetta Orange	1153.44	953.59	-	-	1053.52	h	12840	13400	13120	uv	104.7	108.75	106.725	fghi	12.63	36.07	24.35	c
52	Japones	4896.8	2912.04	-	-	3904.42	h	11640	14100	12870	uv	85.95	88.75	87.35	jklmnop	11.17	14.45	12.81	c
53	Joe's Long Cayenne	20852.2	80130.7	-	-	50491.4	fgh	20520	20200	20360	ab	118.75	115.5	117.125	fg	12.26	22.47	17.365	c
54	Tequila Sunrise	-	-	-	-	-	-	18400	17600	18000	fghijk	145.3	143	144.15	bcd	21.48	38.35	29.915	c
55	Uba Tuba	56281.2	52271.2	-	-	54276.2	fgh	4640	4450	4545	IJK	26.55	27.5	27.025	JKLMNOPQR	23.28	42.51	32.895	c
56	White Bhut Jolokia	47332.8	218033	-	-	132683	defgh	-	-	-	-	21.9	22.25	22.075	NOPQR	-	-	-	-
57	Lady Bug Cherry Bomb	16236	30287.5	-	-	23261.7	h	8000	8600	8300	ABCDE	67.2	68	67.6	qrstuvw	62.55	134.59	98.57	bc
58	Brown Bhut Jolokia	620516	667897	-	-	644207	abc	6880	7250	7065	EFG	78.15	76.875	77.5125	nopqrst	16.92	31.21	24.065	c
59	Orange Trinidad Moruga	601640	629475	-	-	615557	abcd	14960	15070	15015	opqrs	54.7	58.5	56.6	uvwxyzABCD	17.93	23.96	20.945	c
60	Chili De Arbol	390397	538598	-	-	464497	abcdefgh	19600	20100	19850	abcde	96.9	99.25	98.075	hijkl	7.94	27.52	17.73	c
61	Big Bertha	1630.4	1929.44	-	-	1779.92		20400	20650	20525	a	54.7	55.5	55.1	vwxyzABCD	15.37	18.28	16.825	c
62	Mustard Habanero	45189.4	234246	-	-	139718	defgh	-	-	-	-	18.75	17.5	18.125	PQR	-	-	-	-
63	Bahama Fish	125251	354642	-	-	239947	bcdefgh	20480	20000	20240	abc	89.05	78	83.525	klmnopq	24.59	56.61	40.6	bc
64	Barancio paprika	-	-	-	-	-	-	18640	18740	18690	cdefgh	-	-	-	-	19.05	25.31	22.18	c
65	India Byadagi Mirchi	3486.08	1527.08	-	-	2506.58	h	6480	6680	6580	FGH	82.8	85.5	84.15	klmnopq	27.01	49.93	38.47	bc
66	Gundo Mirchi	1371.36	1650.89	-	-	1511.12	h	-	-	-	-	39.05	38.6	38.825	DEFGHIJKLMNO	-	-	-	-
67	Naga Morich	490668	674175	-	-	582422	abcd	5720	5250	5485	GHI	157.8	162.75	160.275	b	39.22	49.77	44.495	bc
68	Yellow Moruga	440383	637376	-	-	538879	abcdef	18960	18540	18750	bcdefgh	53.15	50.375	51.7625	wxyzABCDE	37.37	46.52	41.945	bc
69	Ancient Sweet	3673.92	6369.75	-	-	5021.84	h	7760	7900	7830	CDEF	67.2	66	66.6	qrstuvw	23.73	35.04	29.385	c
70	Beaver Dam	4170.08	1399.4	-	-	2784.74	h	7920	8200	8060	BCDEF	28.15	27.2	27.675	IJKLMNOPQR	22.18	17.14	19.66	c
71	Aji Amarillo	113812	428945	-	-	271379	bcdefgh	3280	3120	3200	KLM	103.15	104	103.575	fghij	9.73	11.12	10.425	c
72	Orange Suave	9782.4	21094.4	-	-	15438.4	h	15320	15150	15235	nopqr	51.55	51.375	51.4625	wxyzABCDE	25.89	36.19	31.04	c
73	Chinese Ching Choo	4005.92	6907.7	-	-	5456.81	h	4760	4950	4855	IJ	56.25	57.75	57	uvwxyzABCD	11.21	15.77	13.49	c
74	Pakistan	89996.3	395540	-	-	242768	bcdefgh	-	-	-	-	103.15	106	104.575	fghij	26.48	30.41	28.445	c
75	Paprika De Cayenne	-	-	-	-	-	-	12960	13200	13080	uv	104.7	98.75	101.725	ghijk	45.19	73.95	59.57	bc
76	Sweet Chocolate Bell	1962.4	1317.52	-	-	1639.96	h	9960	10400	10180	xyz	57.8	61.75	59.775	tuvwxyzAB	16.07	24.27	20.17	c
77	Orange Thai	360266	604467	-	-	482367	abcdefgh	16640	16800	16720	jklmn	50	50.25	50.125	wxyzABCDEFG	22.04	40.5	31.27	c
78	Buran	1620.32	9673.78	-	-	5647.05	h	-	-	-	-	92.2	103	97.6	hijklm	23.28	38.97	31.125	c
79	Zavory Habanero	12812.8	6929.28	4068.32	6929.28	7684.92	h	7200	7450	7325	EF	32.8	32.5	32.65	FGHIJKLMNOPQ	27.61	36.3	31.955	c
80	Pinata	3673.92	4677.87	-	-	4175.9	h	18600	18500	18550	defgh	42.2	41.85	42.025	ABCDEFGHIJKLM	55.71	99.45	77.58	bc
81	Red Suave	4675.04	4046.18	-	-	4360.61	h	8120	8530	8325	ABCDE	45.3	41.95	43.625	zABCDEFGHIJK	17.37	20.78	19.075	c
82	Piquillo	2656.16	6409.6	-	-	4532.88	h	10480	10800	10640	wxy	93.75	97	95.375	hijklmn	59.22	71.38	65.3	bc
83	Mulato	4381.44	1640.62	-	-	3011.03	h	14840	14950	14895	pqrst	29.7	28.75	29.225	HIJKLMNOPQR	51.4	72.07	61.735	bc
84	Chocolate Habanero	562109	479906	-	-	521007	abcdefg	1600	1450	1525	NO	43.75	44.75	44.25	yzABCDEFGHIJK	32.96	36.07	34.515	c
85	Marconi Gold Sweet Bell	1794.24	2453.73	-	-	2123.99	h	-	-	-	-	35.95	35.75	35.85	EFGHIJKLMNOP	42.92	46.52	44.72	bc
86	Red Habanero Hot	530065	647391	-	-	588728	abcd	11920	12400	12160	vw	56.25	60.25	58.25	uvwxyzABC	33.93	22.11	28.02	c
87	Red Rocoto	1057.92	1317.17	-	-	1187.55	h	-	-	-	-	23.45	24.5	23.975	MNOPQR	-	-	-	-
88	Laotian	489155	423628	-	-	456391	abcdefgh	15880	16150	16015	mnopq	104.7	118.75	111.725	fgh	11.99	25.31	18.65	c
89	Jamaican Yellow	96028.3	335285	-	-	215656	cdefgh	7720	7550	7635	DEF	64.05	62.5	63.275	rstuvwx	13.64	25.89	19.765	c
90	Orange Habanero Hot	382045	541967	-	-	462006	abcdefgh	10640	10900	10770	wxy	59.4	64	61.7	stuvwxyz	20.53	35.84	28.185	c
91	Malaysian Goronong	211768	517200	-	-	364484	abcdefgh	14600	14200	14400	qrstu	57.8	57.75	57.775	uvwxyzABC	15.97	22.33	19.15	c
92	Cajamarca	141288	426278	-	-	283783	bcdefgh	13560	13800	13680	rstuv	23.45	24.25	23.85	MNOPQR	11.99	20.33	16.16	c
93	California Mild	3307.68	1671.61	-	-	2489.64	h	10800	11500	11150	wx	98.45	96	97.225	hijklm	78.37	182.16	130.265	b
94	Antilles	-	-	-	-	-	-	2600	2150	2375	LMN	40.65	41.95	41.3	BCDEFGHIJKLM	43.34	60.77	52.055	bc
95	Peter Pepper Red	-	-	-	-	-	-	16280	16800	16540	klmno	43.75	42.75	43.25	zABCDEFGHIJKL	56.98	86.31	71.645	bc
96	Congo Red	-	-	-	-	-	-	15960	16200	16080	mnop	51.55	51.15	51.35	wxyzABCDEF	17.48	25.39	21.435	c
97	Pumpkin Habanero	-	-	-	-	-	-	16240	15800	16020	mnopq	31.25	32.5	31.875	GHIJKLMNOPQ	22.83	28.51	25.67	c
98	Golden Habanero	-	-	-	-	-	-	18040	17550	17795	ghijkl	28.15	32.75	30.45	HIJKLMNOPQR	62.35	110.95	86.65	bc
99	Assam	-	-	-	-	-	-	13440	13130	13285	tuv	70.3	73	71.65	pqrstuv	16.6	28.61	22.605	c
100	Trinidad Perfume	-	-	-	-	-	-	-	-	-	-	-	-	-	-	-	-	-	-
101	Black pearl	-	-	-	-	-	-	-	-	-	-	-	-	-	-	-	-	-	-
