# Supplementary material for: Vitamin Variation in Capsicum Spp. Provides Opportunities to Improve Nutritional Value of Human Diets
Source: PLoS One. 2016 Aug 17;11(8):e0161464. doi: 10.1371/journal.pone.0161464 (PMC4988645; doi:10.1371/journal.pone.0161464)
Supplement: S4 Table — Bold text indicates significant relationship (p<0.05); stronger red = more linear positive relationship; stronger blue = more linear negative relationship. (XLSX) [file pone.0161464.s006.xlsx]

## Sheet: Table S4
Table S4. Pearson (upper right) and Spearman (lower left) correlations between chile pepper nutritional compounds, shape, and color components. Bold text indicates significant relationship (p<0.05); stronger red = more linear positive relationship; stronger blue = more linear negative relationship. Significance should be taken as exploratory as shape and color data were taken without replication.
	SHU	Vitamin A	Vitamin C	Folate	Area	Curved Height	Average Red	Average Green	Average Blue	Average Luminosity
SHU	-	0.09	0.41	-0.01	-0.41	-0.1	0.17	-0.09	-0.09	0.05
Vitamin A	0.03	-	0.08	-0.04	0.01	-0.07	0.12	0.02	-0.11	0.04
Vitamin C	0.23	0.05	-	-0.04	-0.02	-0.16	0.26	-0.51	-0.26	-0.05
Folate	0.14	0.07	0.06	-	0.03	-0.04	-0.18	-0.13	-0.08	-0.22
Area	-0.46	0.03	0.02	-0.13	-	0.3	0.01	0.05	0.14	0.08
Curved Height	-0.13	-0.04	-0.19	0.04	0.29	-	-0.04	0.18	0.2	0.13
Average Red	0.21	0.12	0.21	-0.17	0.05	0.01	-	0.27	0.05	0.8
Average Green	-0.12	0.02	-0.57	-0.23	0.12	0.2	0.27	-	0.35	0.6
Average Blue	-0.02	-0.13	-0.18	-0.13	0.14	0.18	-0.06	0.2	-	0.56
Average Luminosity	0.1	0.05	-0.01	-0.23	0.11	0.1	0.85	0.46	0.34	-
