# Supplementary material for: Vitamin Variation in Capsicum Spp. Provides Opportunities to Improve Nutritional Value of Human Diets
Source: PLoS One. 2016 Aug 17;11(8):e0161464. doi: 10.1371/journal.pone.0161464 (PMC4988645; doi:10.1371/journal.pone.0161464)
Supplement: S5 Table — (XLSX) [file pone.0161464.s007.xlsx]

## Sheet: Table S5
Table S5. Crossing relationships of Capsicum cultivated species relative to each other and wild species. Based on data collected by (Martins et al., 2015; and van Zonneveld et al., 2015)
	Domestic Species complex			Domestic species	Domestic species
	C. annuum	C. chinense	C. frutescens	C. baccatum	C. pubescens
C. annuum	Fertile	Fertile	Fertile	Fertile	Inviable
C. chinense	Fertile	Fertile	Fertile	Fertile	Inviable
C. frutescens	Fertile	Fertile	Fertile	Fertile	Embryo Rescue
C. baccatum	Fertile	Fertile	Fertile	Fertile	Inviable
C. pubescens	Inviable	Inviable	Embryo Rescue	Inviable	Fertile
C. praetermissum	Inviable	Inviable	no information	Fertile	Inviable
C. galapagoense	Fertile	Inviable	no information	Fertile	no information
C. chacoense	Fertile	Fertile	Fertile	Inviable	Inviable
C. tovarii	no information	Embryo Rescue	Embryo Rescue	Fertile	no information
C. eximium	Inviable	Inviable	Inviable	Fertile	Fertile
C. cardenasii	Inviable	no information	no information	Fertile	Fertile
Martins KC, Pereira TNS, Souza SAM, Rodrigues R, Amaral Junior ATD. Crossability and evaluation of incompatibility barriers in crosses between Capsicum species. Crop Breed. Appl. Biotechnol. 2015;15: 139-145.
van Zonneveld M, Ramirez M, Williams DE, Petz M, Meckelmann S, Avila T, et al. Screening Genetic Resources of Capsicum Peppers in Their Primary Center of Diversity in Bolivia and Peru. PLoS One. 2015;10: e0134663. doi: 10.1371/journal.pone.0134663
